# Supplementary material for: Does silvoagropecuary landscape fragmentation affect the genetic diversity of the sigmodontine rodent Oligoryzomys longicaudatus?
Source: PeerJ. 2017 Sep 29;5:e3842. doi: 10.7717/peerj.3842 (PMC5624292; doi:10.7717/peerj.3842)
Supplement: Supplemental Information 1 — Raster file with landscape soil uses for 2007 at the study site with 0.048 × 0.0034 pixels of resolution. [file peerj-05-3842-s003.zip]

Archive with 3 entries (2 files):
- comb_999.grd
- __MACOSX/
- __MACOSX/._comb_999.grd
