# Supplementary material for: Does silvoagropecuary landscape fragmentation affect the genetic diversity of the sigmodontine rodent Oligoryzomys longicaudatus?
Source: PeerJ. 2017 Sep 29;5:e3842. doi: 10.7717/peerj.3842 (PMC5624292; doi:10.7717/peerj.3842)
Supplement: Supplemental Information 2 — Genetic distances between patches. [file peerj-05-3842-s004.txt]

POP	FR1	FR2	FR3	FR4	FR5
FR1	0	NA	NA	NA	NA
FR2	0.0221	0	NA	NA	NA
FR3	0.091	0.0492	0	NA	NA
FR4	0.0956	0.0618	0.0296	0	NA
FR5	0.0377	0.0271	0.0988	0.0851	0
