# Supplementary material for: Does silvoagropecuary landscape fragmentation affect the genetic diversity of the sigmodontine rodent Oligoryzomys longicaudatus?
Source: PeerJ. 2017 Sep 29;5:e3842. doi: 10.7717/peerj.3842 (PMC5624292; doi:10.7717/peerj.3842)
Supplement: Supplemental Information 3 — Georreferences (decimal system) for each patch surveyed. [file peerj-05-3842-s005.txt]

x	y
-72.54561111	-39.49427
-72.54658333	-39.49027778
-72.52902778	-39.4862222
-72.52652778	-39.48788889
-72.53902778	-39.49091667
